# Supplementary material for: Genomic characterization of invasive typhoidal and non-typhoidal Salmonella in southwestern Nigeria
Source: PLoS Negl Trop Dis. 2022 Aug 26;16(8):e0010716. doi: 10.1371/journal.pntd.0010716 (PMC9455843; doi:10.1371/journal.pntd.0010716)
Supplement: S1 Table — (XLSX) [file pntd.0010716.s001.xlsx]

## Sheet: S1_Table
sample_name	numebr of contigs (>= 1000 bp)	quast.# contigs (>= 0 bp).metric_value	GC (%)	Total length (>= 1000 bp)	N50	study_accession	sample_accession	experiment_accession	run_accession
G18501054	16	21	52.23	4482003	731013	PRJEB29739	SAMEA6156079	ERX4653162	ERR4783397
G18503201	46	47	52.02	4728497	204330	PRJEB29739	SAMEA6156024	ERX4653212	ERR4783447
G18503202	31	38	52.06	4859031	445665	PRJEB29739	SAMEA6156027	ERX4653213	ERR4783448
G18503203	26	36	52.06	4857892	543798	PRJEB29739	SAMEA6156030	ERX4653216	ERR4783451
G18503204	52	54	51.9	4905976	174362	PRJEB29739	SAMEA6156032	ERX4653217	ERR4783452
G18503205	52	55	51.9	4906344	173405	PRJEB29739	SAMEA6156058	ERX4653241	ERR4783476
G18584053	49	308	52.37	4906867	301442	PRJEB29739	SAMEA6156041	ERX4653207	ERR4783442
G18584134	50	51	52.11	4718372	174511	PRJEB29739	SAMEA6156015	ERX4652887	ERR4783122
G18584151	55	57	51.89	4909087	185383	PRJEB29739	SAMEA6155700	ERX4652838	ERR4783073
G18584212	56	74	51.86	4912771	185382	PRJEB29739	SAMEA6156050	ERX4653233	ERR4783468
G18584213	52	60	52.13	4833705	204324	PRJEB29739	SAMEA6156051	ERX4653234	ERR4783469
G18584215	49	52	52.11	4717519	174511	PRJEB29739	SAMEA6156067	ERX4653245	ERR4783480
G18654001	54	61	52.13	4830175	204324	PRJEB29739	SAMEA6156020	ERX4653209	ERR4783444
G18654002	37	46	52.21	4726803	401213	PRJEB29739	SAMEA6156021	ERX4653210	ERR4783445
G18654003	49	52	52.12	4816826	204324	PRJEB29739	SAMEA6156022	ERX4652895	ERR4783130
G18654004	58	64	52.13	4832285	185383	PRJEB29739	SAMEA6156023	ERX4653211	ERR4783446
G18654005	48	52	51.89	4948715	184932	PRJEB29739	SAMEA6156029	ERX4653215	ERR4783450
G18654006	52	59	52.12	4829120	204324	PRJEB29739	SAMEA6156059	ERX4653218	ERR4783453
G18654007	60	67	52.13	4830233	185383	PRJEB29739	SAMEA6156033	ERX4652896	ERR4783131
G18654011	58	64	52.13	4830859	204324	PRJEB29739	SAMEA6156047	ERX4653230	ERR4783465
G18654015	59	66	52.13	4832211	204324	PRJEB29739	SAMEA6156054	ERX4653237	ERR4783472
G18654016	64	84	52.12	4844636	204324	PRJEB29739	SAMEA6156055	ERX4653238	ERR4783473
G18654018	53	64	52.12	4834317	204324	PRJEB29739	SAMEA6156057	ERX4653240	ERR4783475
G18654019	38	46	52.21	4726757	400924	PRJEB29739	SAMEA6156060	ERX4653243	ERR4783478
G18654020	60	69	52.13	4831079	172180	PRJEB29739	SAMEA6156061	ERX4653244	ERR4783479
G20500034	49	54	52.13	4833630	185383	PRJEB29739	SAMEA7486810	ERX6560383	ERR6938165
G20500037	54	57	52.12	4729784	172178	PRJEB29739	SAMEA7486813	ERX6560339	ERR6938121
G20500038	29	33	52.12	4589165	347114	PRJEB29739	SAMEA7486814	ERX6560386	ERR6938168
G20500039	28	31	52.12	4590134	347114	PRJEB29739	SAMEA7486817	ERX6560389	ERR6938171
G20500040	55	56	51.89	4909978	172288	PRJEB29739	SAMEA7486815	ERX6560392	ERR6938174
G20500568	59	63	52.13	4831215	180853	PRJEB29739	SAMEA8595515	ERX6560820	ERR6938602
G20500569	36	45	52.21	4727013	367232	PRJEB29739	SAMEA8595516	ERX6560530	ERR6938312
G20500570	37	41	52.31	4645566	228838	PRJEB29739	SAMEA8595517	ERX6560821	ERR6938603
G20500571	50	52	51.89	4909805	204324	PRJEB29739	SAMEA8595518	ERX6560822	ERR6938604
G20500572	55	56	51.89	4908598	185383	PRJEB29739	SAMEA8595519	ERX6560823	ERR6938605
G20500914	61	66	52.13	4830595	204324	PRJEB29739	SAMEA9651939	ERX6560979	ERR6938761
G20500915	50	55	52.13	4833353	204324	PRJEB29739	SAMEA9651943	ERX6560981	ERR6938763
G20500916	55	60	52.13	4828492	204324	PRJEB29739	SAMEA9651945	ERX6561090	ERR6938872
G20500917	39	49	52.21	4726352	401322	PRJEB29739	SAMEA9651944	ERX6561092	ERR6938874
G20500918	49	53	52.13	4835049	204324	PRJEB29739	SAMEA9651946	ERX6560983	ERR6938765
G20500919	50	57	52.13	4830637	204324	PRJEB29739	SAMEA9651947	ERX6560985	ERR6938767
G20500920	55	59	52.13	4833454	180865	PRJEB29739	SAMEA9651948	ERX6560987	ERR6938769
G20500921	49	53	52.13	4833589	204324	PRJEB29739	SAMEA9651949	ERX6560989	ERR6938771
G20500922	49	57	52.13	4831693	204324	PRJEB29739	SAMEA9651950	ERX6560991	ERR6938773
G20500923	62	69	52.13	4830165	174084	PRJEB29739	SAMEA9651951	ERX6560993	ERR6938775
G20500924	52	55	51.89	4908740	204324	PRJEB29739	SAMEA9651953	ERX6561094	ERR6938876
G20500925	49	54	52.13	4829493	204324	PRJEB29739	SAMEA9651952	ERX6561096	ERR6938878
G20500926	48	54	52.13	4831527	204324	PRJEB29739	SAMEA9651955	ERX6560995	ERR6938777
G20500928	50	54	52.13	4832293	204324	PRJEB29739	SAMEA9651957	ERX6560997	ERR6938779
G20500929	51	57	52.13	4832537	204324	PRJEB29739	SAMEA9651956	ERX6560999	ERR6938781
G20500930	54	62	52.13	4828196	195580	PRJEB29739	SAMEA9651958	ERX6561100	ERR6938882
G20500931	36	46	52.21	4726089	366883	PRJEB29739	SAMEA9651960	ERX6561102	ERR6938884
G20500932	56	63	52.13	4829933	204324	PRJEB29739	SAMEA9651959	ERX6561112	ERR6938894
G20500933	37	46	52.21	4727172	400981	PRJEB29739	SAMEA9651961	ERX6561114	ERR6938896
G20500934	55	61	52.13	4829698	172132	PRJEB29739	SAMEA9651962	ERX6561116	ERR6938898
G20500935	51	56	52.13	4834012	185383	PRJEB29739	SAMEA9651963	ERX6561118	ERR6938900
G20500936	50	57	52.13	4831259	204324	PRJEB29739	SAMEA9651964	ERX6561120	ERR6938902
G20500938	39	47	52.07	4793799	221823	PRJEB29739	SAMEA9651966	ERX6561001	ERR6938783
G20500939	58	64	52.13	4804917	174084	PRJEB29739	SAMEA9651967	ERX6561003	ERR6938785
G20500940	58	66	52.13	4804144	174084	PRJEB29739	SAMEA9651969	ERX6561124	ERR6938906
G20501737	21	28	52.09	4871350	494131	PRJEB29739	SAMEA9845209	ERX6796152	ERR7226751
G20501738	38	47	52.21	4726911	274824	PRJEB29739	SAMEA9845210	ERX6796154	ERR7226753
G20501746	25	32	52.23	4569737	427098	PRJEB29739	SAMEA9845218	ERX6795792	ERR7226391
