# Supplementary material for: Genomic characterization of invasive typhoidal and non-typhoidal Salmonella in southwestern Nigeria
Source: PLoS Negl Trop Dis. 2022 Aug 26;16(8):e0010716. doi: 10.1371/journal.pntd.0010716 (PMC9455843; doi:10.1371/journal.pntd.0010716)
Supplement: S2 Table — (XLSX) [file pntd.0010716.s002.xlsx]

## Sheet: S2_Table
genome_id	Metadata			Typing			Antimicrobial susceptibility testing																																				Antimicrobial resistance determinants
	Sentinel.Site.Code	Specimen.type	Year	Genotype	ST	serovar	AM.Ampicillin	AM_RIS_interpretation	AMC.Amoxicillin.Clavulanic.Acid	AMC_RIS_interpretation	AN.Amikacin	AN_RIS_interpretation	CIP.Ciprofloxacin	CIP_RIS_interpretation	CRO.Ceftriaxone	CRO_RIS_interpretation	CXM.Cefuroxime	CXM_RIS_interpretation	CXMA.Cefuroxime.Axetil	CXMA_RIS_interpretation	ETP.Ertapenem	ETP_RIS_interpretation	FEP.Cefepime	FEP_RIS_interpretation	FT.Nitrofurantoin	FT_RIS_interpretation	GM.Gentamicin	GM_RIS_interpretation	IPM.Imipenem	IPM_RIS_interpretation	MEM.Meropenem	MEM_RIS_interpretation	NA.Nalidixic.Acid	NA_RIS_interpretation	SFP.Cefoperazone.Sulbactam	SFP_RIS_interpretation	SXT.Trimethoprim.Sulfamethoxazole	SXT_RIS_interpretation	TGC.Tigecycline	TGC_RIS_interpretation	TZP.Piperacillin.Tazobactam	TZP_RIS_interpretation	aadA1	aph(3")-Ib	aph(6)-Id	blaTEM-1	catA1	dfrA1	dfrA14
G18503201	UCH	Blood	2016-2018	4.1	1	Typhi	<=2	S	<=2	S	<=2	S	<=0.25	S	<=1	S	4	S	4	S	<=0.5	S	<=1	S	32	S	<=1	S	<=0.25	S	<=0.25	S	<=2	S	<=8	S	<=20	S	<=0.5	S	<=4	S	no	no	no	no	no	no	no
G18503204	UCH	Blood	2016-2018	3.1.1	2	Typhi	>=32	R	4	S	<=2	S	<=0.25	S	<=1	S	4	S	4	S	<=0.5	S	<=1	S	64	I	<=1	S	<=0.25	S	<=0.25	S	<=2	S	<=8	S	>=320	R	<=0.5	S	<=4	S	no	no	no	yes	yes	no	no
G18503205	UCH	Blood	2016-2018	3.1.1	2	Typhi	>=32	R	4	S	<=2	S	<=0.25	S	<=1	S	4	S	4	S	<=0.5	S	<=1	S	64	I	<=1	S	<=0.25	S	<=0.25	S	<=2	S	<=8	S	>=320	R	<=0.5	S	<=4	S	no	no	no	yes	yes	no	no
G18584134	OAU	Blood	2017	3.1.1	2	Typhi	<=2	S	<=2	S	<=2	S	<=0.25	S	<=1	S	4	S	4	S	<=0.5	S	<=1	S	<=16	S	<=1	S	<=0.25	S	<=0.25	S	<=2	S	<=8	S	<=20	S	<=0.5	S	<=4	S	no	no	no	no	no	no	no
G18584151	OAU	Blood	2017	3.1.1	2	Typhi	>=32	R	4	S	<=2	S	<=0.25	S	<=1	S	4	S	4	S	<=0.5	S	<=1	S	32	S	<=1	S	<=0.25	S	<=0.25	S	<=2	S	<=8	S	>8	S	<=0.5	S	<=4	S	no	no	no	yes	yes	no	no
G18584212	OAU	Blood	2017	3.1.1	2	Typhi	>=32	R	8	S	<=2	S	0.5	S	<=1	S	4	S	4	S	<=0.5	S	<=1	S	64	I	<=1	S	<=0.25	S	<=0.25	S	>=32	R	<=8	S	>=320	R	<=0.5	S	<=4	S	no	no	no	yes	yes	no	no
G18584213	OAU	Blood	2017	3.1.1	2	Typhi	<=2	S	<=2	S	<=2	S	<=0.25	S	<=1	S	4	S	4	S	<=0.5	S	<=1	S	<=16	S	<=1	S	<=0.25	S	<=0.25	S	<=2	S	<=8	S	<=20	S	<=0.5	S	<=4	S	no	no	yes	yes	no	no	yes
G18584215	OAU	Blood	2017	3.1.1	2	Typhi	<=2	S	<=2	S	<=2	S	<=0.25	S	<=1	S	4	S	4	S	<=0.5	S	<=1	S	32	S	<=1	S	<=0.25	S	<=0.25	S	<=2	S	<=8	S	<=20	S	<=0.5	S	<=4	S	no	no	no	no	no	no	no
G18654001	UCH	Blood	2017	3.1.1	2	Typhi	>=32	R	8	S	<=2	S	<=0.25	S	<=1	S	4	S	4	S	<=0.5	S	<=1	S	<=16	S	<=1	S	<=0.25	S	<=0.25	S	>=32	R	<=8	S	>=320	R	<=0.5	S	<=4	S	no	no	yes	yes	no	no	yes
G18654003	UCH	Blood	2016-2018	3.1.1	2	Typhi	>=32	R	4	S	<=2	S	<=0.25	S	2	I	4	S	4	S	<=0.5	S	<=1	S	<=16	S	<=1	S	<=0.25	S	<=0.25	S	>=32	R	<=8	S	>=320	R	<=0.5	S	<=4	S	no	no	yes	yes	no	no	yes
G18654004	UCH	Blood	2017	3.1.1	2	Typhi	>=32	R	4	S	<=2	S	<=0.25	S	<=1	S	4	S	4	S	<=0.5	S	<=1	S	64	I	<=1	S	<=0.25	S	<=0.25	S	>=32	R	<=8	S	>=320	R	<=0.5	S	<=4	S	no	no	yes	yes	no	no	yes
G18654005	UCH	Blood	2016-2018	2.3.1	2	Typhi	>=32	R	4	S	<=2	S	<=0.25	S	<=1	S	4	S	4	S	<=0.5	S	<=1	S	<=16	S	<=1	S	<=0.25	S	<=0.25	S	<=2	S	<=8	S	>=320	R	<=0.5	S	<=4	S	yes	yes	yes	yes	no	yes	no
G18654006	UCH	Blood	2017	3.1.1	2	Typhi	>=32	R	4	S	<=2	S	<=0.25	S	<=1	S	4	S	4	S	<=0.5	S	<=1	S	64	I	<=1	S	<=0.25	S	<=0.25	S	>=32	R	<=8	S	>=320	R	<=0.5	S	<=4	S	no	no	yes	yes	no	no	yes
G18654007	UCH	Blood	2017	3.1.1	2	Typhi	>=32	R	4	S	<=2	S	<=0.25	S	<=1	S	>=64	R	>=64	R	<=0.5	S	<=1	S	64	I	<=1	S	<=0.25	S	<=0.25	S	>=32	R	<=8	S	>=320	R	<=0.5	S	<=4	S	no	no	no	yes	no	no	yes
G18654011	UCH	Blood	2017	3.1.1	2	Typhi	>=32	R	4	S	<=2	S	<=0.25	S	<=1	S	4	S	4	S	<=0.5	S	<=1	S	32	S	<=1	S	<=0.25	S	<=0.25	S	>=32	R	<=8	S	>=320	R	<=0.5	S	<=4	S	no	no	yes	yes	no	no	yes
G18654015	UCH	Blood	2016-2018	3.1.1	2	Typhi	>=32	R	4	S	<=2	S	<=0.25	S	<=1	S	4	S	4	S	<=0.5	S	<=1	S	64	I	<=1	S	<=0.25	S	<=0.25	S	>=32	R	<=8	S	>=320	R	<=0.5	S	<=4	S	no	no	yes	yes	no	no	yes
G18654016	UCH	Blood	2017	3.1.1	2	Typhi	>=32	R	4	S	<=2	S	<=0.25	S	<=1	S	4	S	4	S	<=0.5	S	<=1	S	32	S	<=1	S	<=0.25	S	<=0.25	S	>=32	R	<=8	S	>=320	R	<=0.5	S	<=4	S	no	no	yes	yes	no	no	yes
G18654018	UCH	Blood	2016-2018	3.1.1	2	Typhi	>=32	R	4	S	<=2	S	<=0.25	S	<=1	S	4	S	4	S	<=0.5	S	<=1	S	64	I	<=1	S	<=0.25	S	<=0.25	S	>=32	R	<=8	S	>=320	R	<=0.5	S	<=4	S	no	no	yes	yes	no	no	yes
G18654020	UCH	Blood	2016-2018	3.1.1	2	Typhi	>=32	R	8	S	<=2	S	<=0.25	S	<=1	S	4	S	4	S	<=0.5	S	<=1	S	64	I	<=1	S	<=0.25	S	<=0.25	S	>=32	R	<=8	S	>=320	R	<=0.5	S	<=4	S	no	no	yes	yes	no	no	yes
G20500034	ILO	Blood	2018	3.1.1	2	Typhi	>=32	R	4	S	<=2	S	<=0.25	S	<=1	S	4	S	4	S	<=0.5	S	<=1	S	32	S	<=1	S	<=0.25	S	<=0.25	S	>=32	R	<=8	S	>=320	R	<=0.5	S	<=4	S	no	no	yes	yes	no	no	yes
G20500037	UCH	Blood	2018	3.1.1	2	Typhi	<=2	S	<=2	S	<=2	S	<=0.25	S	<=1	S	4	S	4	S	<=0.5	S	<=1	S	32	S	<=1	S	<=0.25	S	<=0.25	S	>=32	R	<=8	S	>=320	R	<=0.5	S	<=4	S	no	no	no	no	yes	no	no
G20500040	ILO	Blood	2018	3.1.1	2	Typhi	>=32	R	4	S	<=2	S	<=0.25	S	<=1	S	4	S	4	S	<=0.5	S	<=1	S	32	S	<=1	S	<=0.25	S	<=0.25	S	>=32	R	<=8	S	>=320	R	<=0.5	S	<=4	S	no	no	no	yes	yes	no	no
G20500568	OAU	Blood	2020	3.1.1	2	Typhi	>=32	R	8	S	<=2	S	0.5	S	<=1	S	4	S	4	S	<=0.5	S	<=1	S	32	S	<=1	S	<=0.25	S	<=0.25	S	>=32	R	<=8	S	>=320	R	<=0.5	S	<=4	S	no	no	yes	yes	no	no	yes
G20500571	BUT	Blood	2019	3.1.1	2	Typhi	>=32	R	4	S	<=2	S	<=0.25	S	<=1	S	4	S	4	S	<=0.5	S	<=1	S	32	S	<=1	S	<=0.25	S	<=0.25	S	<=2	S	<=8	S	>=320	R	<=0.5	S	<=4	S	no	no	no	yes	yes	no	no
G20500572	BUT	Blood	2019	3.1.1	2	Typhi	>=32	R	4	S	<=2	S	<=0.25	S	<=1	S	4	S	4	S	<=0.5	S	<=1	S	32	S	<=1	S	<=0.25	S	<=0.25	S	<=2	S	<=8	S	>=320	R	<=0.5	S	<=4	S	no	no	no	yes	no	no	no
G20500914	ILO	Blood	2019	3.1.1	2	Typhi	>=32	R	4	S	<=2	S	<=0.25	S	<=1	S	4	S	4	S	<=0.5	S	<=1	S	32	S	<=1	S	<=0.25	S	<=0.25	S	>=32	R	<=8	S	>=320	R	<=0.5	S	<=4	S	no	no	yes	yes	no	no	yes
G20500915	ILO	Blood	2019	3.1.1	2	Typhi	>=32	R	4	S	<=2	S	<=0.25	S	<=1	S	4	S	4	S	<=0.5	S	<=1	S	32	S	<=1	S	<=0.25	S	<=0.25	S	>=32	R	<=8	S	>=320	R	<=0.5	S	<=4	S	no	no	yes	yes	no	no	yes
G20500916	ILO	Blood	2019	3.1.1	2	Typhi	>=32	R	4	S	<=2	S	<=0.25	S	<=1	S	4	S	4	S	<=0.5	S	<=1	S	32	S	<=1	S	<=0.25	S	<=0.25	S	>=32	R	<=8	S	>=320	R	<=0.5	S	<=4	S	no	no	yes	no	no	no	no
G20500918	ILO	Blood	2019	3.1.1	2	Typhi	>=32	R	4	S	<=2	S	<=0.25	S	<=1	S	4	S	4	S	<=0.5	S	<=1	S	<=16	S	<=1	S	<=0.25	S	<=0.25	S	>=32	R	<=8	S	>=320	R	<=0.5	S	<=4	S	no	no	yes	yes	no	no	yes
G20500919	ILO	Blood	2019	3.1.1	2	Typhi	>=32	R	4	S	<=2	S	<=0.25	S	<=1	S	4	S	4	S	<=0.5	S	<=1	S	32	S	<=1	S	<=0.25	S	<=0.25	S	>=32	R	<=8	S	>=320	R	<=0.5	S	<=4	S	no	no	yes	yes	no	no	yes
G20500920	ILO	Blood	2019	3.1.1	2	Typhi	>=32	R	4	S	<=2	S	<=0.25	S	<=1	S	4	S	4	S	<=0.5	S	<=1	S	32	S	<=1	S	<=0.25	S	<=0.25	S	>=32	R	<=8	S	>=320	R	<=0.5	S	<=4	S	no	no	yes	yes	no	no	yes
G20500921	ILO	Blood	2019	3.1.1	2	Typhi	>=32	R	4	S	<=2	S	<=0.25	S	<=1	S	4	S	4	S	<=0.5	S	<=1	S	32	S	<=1	S	<=0.25	S	<=0.25	S	>=32	R	<=8	S	>=320	R	<=0.5	S	<=4	S	no	no	yes	yes	no	no	yes
G20500922	ILO	Blood	2019	3.1.1	2	Typhi	>=32	R	4	S	<=2	S	<=0.25	S	<=1	S	4	S	4	S	<=0.5	S	<=1	S	<=16	S	<=1	S	<=0.25	S	<=0.25	S	>=32	R	<=8	S	>=320	R	<=0.5	S	<=4	S	no	no	yes	yes	no	no	yes
G20500923	ILO	Blood	2019	3.1.1	2	Typhi	>=32	R	4	S	<=2	S	<=0.25	S	<=1	S	4	S	4	S	<=0.5	S	<=1	S	32	S	<=1	S	<=0.25	S	<=0.25	S	>=32	R	<=8	S	>=320	R	<=0.5	S	<=4	S	no	no	yes	yes	no	no	yes
G20500924	ILO	Blood	2019	3.1.1	2	Typhi	>=32	R	8	S	<=2	S	<=0.25	S	<=1	S	4	S	4	S	<=0.5	S	<=1	S	32	S	<=1	S	<=0.25	S	<=0.25	S	>=32	R	<=8	S	>=320	R	<=0.5	S	<=4	S	no	no	no	yes	yes	no	no
G20500925	ILO	Blood	2019	3.1.1	2	Typhi	>=32	R	4	S	<=2	S	<=0.25	S	<=1	S	4	S	4	S	<=0.5	S	<=1	S	32	S	<=1	S	<=0.25	S	<=0.25	S	>=32	R	<=8	S	>=320	R	<=0.5	S	<=4	S	no	no	yes	yes	no	no	yes
G20500926	ILO	Blood	2019	3.1.1	2	Typhi	>=32	R	4	S	<=2	S	<=0.25	S	<=1	S	4	S	4	S	<=0.5	S	<=1	S	32	S	<=1	S	<=0.25	S	<=0.25	S	>=32	R	<=8	S	>=320	R	<=0.5	S	<=4	S	no	no	yes	yes	no	no	yes
G20500928	ILO	Blood	2019	3.1.1	2	Typhi	>=32	R	8	S	<=2	S	<=0.25	S	<=1	S	4	S	4	S	<=0.5	S	<=1	S	32	S	<=1	S	<=0.25	S	<=0.25	S	>=32	R	<=8	S	>=320	R	<=0.5	S	<=4	S	no	no	yes	yes	no	no	yes
G20500929	ILO	Blood	2019	3.1.1	2	Typhi	>=32	R	4	S	<=2	S	<=0.25	S	<=1	S	4	S	4	S	<=0.5	S	<=1	S	32	S	<=1	S	<=0.25	S	<=0.25	S	>=32	R	<=8	S	>=320	R	<=0.5	S	<=4	S	no	no	yes	yes	no	no	yes
G20500930	ILO	Blood	2019	3.1.1	2	Typhi	>=32	R	4	S	<=2	S	<=0.25	S	<=1	S	4	S	4	S	<=0.5	S	<=1	S	32	S	<=1	S	<=0.25	S	<=0.25	S	>=32	R	<=8	S	>=320	R	<=0.5	S	<=4	S	no	no	yes	yes	no	no	yes
G20500932	ILO	Blood	2019	3.1.1	2	Typhi	>=32	R	4	S	<=2	S	<=0.25	S	<=1	S	4	S	4	S	<=0.5	S	<=1	S	32	S	<=1	S	<=0.25	S	<=0.25	S	>=32	R	<=8	S	>=320	R	<=0.5	S	<=4	S	no	no	yes	no	no	no	no
G20500934	ILO	Blood	2019	3.1.1	2	Typhi	>=32	R	4	S	<=2	S	1	S	<=1	S	4	S	4	S	<=0.5	S	<=1	S	32	S	<=1	S	<=0.25	S	<=0.25	S	>=32	R	<=8	S	>=320	R	<=0.5	S	<=4	S	no	no	yes	yes	no	no	yes
G20500935	ILO	Blood	2019	3.1.1	2	Typhi	>=32	R	8	S	<=2	S	<=0.25	S	<=1	S	4	S	4	S	<=0.5	S	<=1	S	<=16	S	<=1	S	<=0.25	S	<=0.25	S	>=32	R	<=8	S	>=320	R	<=0.5	S	<=4	S	no	no	yes	yes	no	no	yes
G20500936	ILO	Blood	2019	3.1.1	2	Typhi	>=32	R	4	S	<=2	S	<=0.25	S	<=1	S	4	S	4	S	<=0.5	S	<=1	S	<=16	S	<=1	S	<=0.25	S	<=0.25	S	>=32	R	<=8	S	>=320	R	<=0.5	S	<=4	S	no	no	yes	yes	no	no	yes
G20500939	LUT	Cerebrospinal Fluid	2019	3.1.1	2	Typhi	>=32	R	8	S	<=2	S	<=0.25	S	<=1	S	4	S	4	S	<=0.5	S	<=1	S	128	R	<=1	S	<=0.25	S	<=0.25	S	>=32	R	<=8	S	>=320	R	<=0.5	S	<=4	S	no	no	yes	yes	no	no	yes
G20500940	LUT	Cerebrospinal Fluid	2019	3.1.1	2	Typhi	>=32	R	8	S	<=2	S	<=0.25	S	<=1	S	4	S	4	S	<=0.5	S	<=1	S	128	R	<=1	S	<=0.25	S	<=0.25	S	>=32	R	<=8	S	>=320	R	<=0.5	S	<=4	S	no	no	yes	no	no	no	no
G18501054	UCH	Blood	2016-2018	NA	2063	Chester	<=2	S	<=2	S	<=2	S	1	S	<=1	<=1	4	S	4	S	<=0.5	S	<=1	S	<=16	S	<=1	S	<=0.25	S	<=0.25	S	4	S	<=8	S	<=20	S	1	S	<=4	S	no	no	no	no	no	no	no
G18503202	UCH	Blood	2016-2018	NA	8956	Rissen	<=2	S	<=2	S	<=2	S	<=0.25	S	<=1	S	4	S	4	S	<=0.5	S	<=1	S	<=16	S	<=1	S	<=0.25	S	<=0.25	S	4	S	<=8	S	<=20	S	1	S	<=4	S	no	no	no	no	no	no	no
G18503203	UCH	Blood	2016-2018	NA	8956	Rissen	<=2	S	<=2	S	<=2	S	<=0.25	S	<=1	S	4	S	4	S	<=0.5	S	<=1	S	32	S	<=1	S	<=0.25	S	<=0.25	S	4	S	<=8	S	<=20	S	<=0.5	S	<=4	S	no	no	no	no	no	no	no
G18584053	OAU	Blood	2018	NA	313	Typhimurium	>=32	R	4	S	<=2	S	<=0.25	S	<=1	S	4	S	4	S	<=0.5	S	<=1	S	64	I	<=1	S	<=0.25	S	<=0.25	S	>=32	R	<=8	S	>=320	R	<=0.5	S	<=4	S	yes	yes	yes	yes	yes	yes	no
G18654002	UCH	Blood	2017	NA	11	Enteritidis	>=32	R	16	I	<=2	S	<=0.25	S	<=1	S	4	S	4	S	<=0.5	S	<=1	S	32	S	<=1	S	<=0.25	S	<=0.25	S	<=2	S	<=8	S	>=320	R	<=0.5	S	<=4	S	no	yes	yes	yes	yes	no	no
G18654019	UCH	Blood	2017	NA	11	Enteritidis	>=32	R	16	I	<=2	S	<=0.25	S	<=1	S	4	S	4	S	<=0.5	S	<=1	S	32	S	<=1	S	<=0.25	S	<=0.25	S	<=2	S	<=8	S	>=320	R	<=0.5	S	<=4	S	no	yes	yes	yes	yes	no	no
G20500038	UCH	Blood	2016-2018	NA	2010	Durham	<=2	S	<=2	S	<=2	S	<=0.25	S	<=1	S	4	S	4	S	<=0.5	S	<=1	S	<=16	S	<=1	S	<=0.25	S	<=0.25	S	<=2	S	<=8	S	<=20	S	<=0.5	S	<=4	S	no	no	no	no	no	no	no
G20500039	UCH	Blood	2016-2018	NA	2010	Durham	<=2	S	<=2	S	<=2	S	<=0.25	S	<=1	S	2	S	2	S	<=0.5	S	<=1	S	32	S	<=1	S	<=0.25	S	<=0.25	S	<=2	S	<=8	S	<=20	S	<=0.5	S	<=4	S	no	no	no	no	no	no	no
G20500569	OAU	Blood	2020	NA	11	Enteritidis	>=32	R	8	S	<=2	S	<=0.25	S	<=1	S	4	S	4	S	<=0.5	S	<=1	S	<=16	S	<=1	S	<=0.25	S	<=0.25	S	<=2	S	<=8	S	>=320	R	1	S	<=4	S	no	yes	yes	yes	yes	no	no
G20500570	BUT	Blood	2019	NA	603	Infantis	<=2	S	<=2	S	<=2	S	<=0.25	S	<=1	S	4	S	4	S	<=0.5	S	<=1	S	<=16	S	<=1	S	<=0.25	S	<=0.25	S	<=2	S	<=8	S	<=20	S	<=0.5	S	<=4	S	no	no	no	no	no	no	no
G20500917	ILO	Blood	2019	NA	11	Enteritidis	>=32	R	16	I	<=2	S	<=0.25	S	<=1	S	8	S	8	I	<=0.5	S	<=1	S	<=16	S	<=1	S	1	S	<=0.25	S	>=32	R	<=8	S	>=320	R	<=0.5	S	<=4	S	no	yes	no	yes	yes	no	no
G20500931	ILO	Blood	2019	NA	11	Enteritidis	>=32	R	16	I	<=2	S	<=0.25	S	<=1	S	8	S	8	I	<=0.5	S	<=1	S	<=16	S	<=1	S	1	S	<=0.25	S	>=32	R	<=8	S	>=320	R	<=0.5	S	<=4	S	no	yes	no	yes	yes	no	no
G20500933	ILO	Blood	2019	NA	11	Enteritidis	>=32	R	16	I	<=2	S	<=0.25	S	<=1	S	8	S	8	I	<=0.5	S	<=1	S	<=16	S	<=1	S	1	S	<=0.25	S	>=32	R	<=8	S	>=320	R	<=0.5	S	<=4	S	no	yes	no	yes	yes	no	no
G20500938	LUT	Cerebrospinal Fluid	2019	NA	8957	Adabraka	<=2	S	<=2	S	<=2	S	<=0.25	S	<=1	S	8	S	8	I	<=0.5	S	<=1	S	32	S	<=1	S	<=0.25	S	<=0.25	S	4	S	<=8	S	<=20	S	<=0.5	S	<=4	S	no	no	no	no	no	no	no
G20501737	ILO	Blood	2020	NA	10	Dublin	<=2	S	<=2	S	<=2	S	<=0.25	S	<=1	S	8	S	8	I	<=0.5	S	<=1	S	64	I	<=1	S	0.5	S	<=0.25	S	8	S	<=8	S	<=20	S	1	S	<=4	S	no	no	no	no	no	no	no
G20501738	UCH	Blood	2020	NA	11	Enteritidis	>=32	R	8	S	<=2	S	<=0.25	S	<=1	S	4	S	4	S	<=0.5	S	<=1	S	<=16	S	<=1	S	<=0.25	S	<=0.25	S	>=32	R	<=8	S	>=320	R	1	S	<=4	S	no	yes	yes	yes	yes	no	no
G20501746	LUT	Blood	2020	NA	2222	Telelkebir	<=2	S	16	I	<=2	S	1	S	<=1	S	8	S	8	I	1	S	<=1	S	32	S	<=1	S	<=0.25	S	<=0.25	S	>=32	R	<=8	S	<=20	S	<=0.5	S	<=4	S	no	no	no	no	no	no	no
[truncated: 164 more columns]
