# Supplementary material for: Genomic characterization of invasive typhoidal and non-typhoidal Salmonella in southwestern Nigeria
Source: PLoS Negl Trop Dis. 2022 Aug 26;16(8):e0010716. doi: 10.1371/journal.pntd.0010716 (PMC9455843; doi:10.1371/journal.pntd.0010716)
Supplement: S3 Table — (XLSX) [file pntd.0010716.s003.xlsx]

## Sheet: S3_Table
id	ST	Genotype	Sentinel.Site.Code	Specimen.type	G20500932	G20500940	G20500916	G18503201	G18503204	G18584134	G20500939	G18584213	G20500935	G20500930	G18654005	G18654004	G20500572	G20500919	G18654018	G18654016	G20500040	G18654001	G18654006	G20500934	G18584212	G18654015	G20500925	G20500915	G20500926	G18654003	G20500923	G18503205	G18654020	G20500914	G20500918	G18584215	G20500921	G18584151	G20500929	G20500936	G18654007	G20500034	G20500928	G20500037	G20500568	G20500924	G18654011	G20500920	G20500922
G18503201	1	4.1	UCH	Blood	406	412	411	0	420	419	418	414	416	408	401	414	401	416	411	413	416	413	414	410	416	414	410	417	417	411	411	414	413	415	420	421	416	413	415	415	411	413	420	410	426	431	413	416	417
G18503204	2	3.1.1	UCH	Blood	21	26	22	420	0	31	30	32	26	22	502	24	18	25	22	24	34	24	25	23	28	24	25	26	25	24	24	0	31	25	28	30	25	31	24	25	32	23	25	23	28	40	24	28	25
G18503205	2	3.1.1	UCH	Blood	21	26	22	414	0	31	29	29	26	22	501	24	18	25	22	24	31	24	25	23	28	24	25	26	25	24	24	0	28	25	28	30	25	28	24	25	29	23	25	23	28	40	24	28	25
G18584134	2	3.1.1	OAU	Blood	28	33	29	419	31	0	35	32	33	29	508	31	25	32	28	31	35	31	31	30	34	31	31	33	32	31	31	31	30	32	35	5	32	33	32	32	32	29	32	30	35	47	31	34	32
G18584151	2	3.1.1	OAU	Blood	24	29	25	413	31	33	31	26	29	25	503	27	20	28	25	27	30	27	28	26	31	27	28	29	28	27	27	28	27	28	31	33	28	0	28	28	27	27	29	26	35	35	27	29	28
G18584212	2	3.1.1	OAU	Blood	23	28	24	416	28	34	30	26	28	24	506	26	22	27	24	26	11	26	27	25	0	26	27	28	27	26	26	28	26	27	30	33	27	31	27	27	26	25	27	7	30	42	26	28	27
G18584213	2	3.1.1	OAU	Blood	5	9	6	414	32	32	9	0	7	6	503	1	18	6	1	7	25	7	6	6	26	1	6	7	7	7	5	29	1	8	9	32	6	26	6	7	1	6	8	21	23	38	7	13	6
G18584215	2	3.1.1	OAU	Blood	27	32	28	421	30	5	36	32	32	28	507	30	24	31	27	30	35	30	30	29	33	30	30	32	31	30	30	30	31	31	34	0	31	33	31	31	32	28	31	29	34	46	30	33	31
G18654001	2	3.1.1	UCH	Blood	6	10	7	413	24	31	10	7	8	7	502	6	18	7	6	0	25	0	7	7	26	6	7	8	7	4	6	24	6	5	10	30	7	27	7	7	6	5	7	21	14	38	0	12	7
G18654003	2	3.1.1	UCH	Blood	6	10	7	411	24	31	10	7	8	7	500	6	18	7	6	4	25	4	7	7	26	6	7	8	7	0	6	24	6	5	10	30	7	27	7	7	6	5	7	21	14	38	4	12	7
G18654004	2	3.1.1	UCH	Blood	4	8	5	414	24	31	8	1	6	5	504	0	18	5	0	6	25	6	5	5	26	0	5	6	5	6	4	24	0	7	8	30	5	27	5	5	0	3	5	21	14	38	6	12	5
G18654005	2	2.3.1	UCH	Blood	496	502	501	401	502	508	508	503	506	498	0	504	488	505	501	503	505	502	504	499	506	503	500	506	505	500	501	501	504	503	509	507	504	503	504	505	501	501	507	498	506	521	503	505	505
G18654006	2	3.1.1	UCH	Blood	5	9	6	414	25	31	9	6	7	6	504	5	19	6	5	7	26	7	0	6	27	5	6	7	6	7	5	25	5	8	9	30	6	28	6	6	5	4	6	22	15	39	7	13	6
G18654007	2	3.1.1	UCH	Blood	4	8	5	411	32	32	8	1	6	5	501	0	18	5	0	6	25	6	5	5	26	0	5	6	6	6	4	29	0	7	8	32	5	27	5	6	0	5	7	21	22	38	6	12	5
G18654011	2	3.1.1	UCH	Blood	6	10	7	413	24	31	10	7	8	7	503	6	18	7	6	0	25	0	7	7	26	6	7	8	7	4	6	24	6	5	10	30	7	27	7	7	6	5	7	21	14	38	0	12	7
G18654015	2	3.1.1	UCH	Blood	4	8	5	414	24	31	8	1	6	5	503	0	18	5	0	6	25	6	5	5	26	0	5	6	5	6	4	24	0	7	8	30	5	27	5	5	0	3	5	21	14	38	6	12	5
G18654016	2	3.1.1	UCH	Blood	6	10	7	413	24	31	10	7	8	7	503	6	18	7	6	0	25	0	7	7	26	6	7	8	7	4	6	24	6	5	10	30	7	27	7	7	6	5	7	21	14	38	0	12	7
G18654018	2	3.1.1	UCH	Blood	4	8	5	411	22	28	8	1	6	5	501	0	16	5	0	6	23	6	5	5	24	0	5	6	5	6	4	22	0	7	8	27	5	25	5	5	0	3	5	19	14	36	6	12	5
G18654020	2	3.1.1	UCH	Blood	4	8	5	413	31	30	8	1	6	5	504	0	18	5	0	6	25	6	5	5	26	0	5	6	5	6	4	28	0	7	8	31	5	27	5	5	0	4	6	21	21	38	6	12	5
G20500034	2	3.1.1	ILO	Blood	3	7	2	413	23	29	8	6	3	2	501	3	17	2	3	5	26	5	4	2	25	3	2	3	2	5	3	23	4	6	5	28	2	27	2	2	5	0	2	20	13	37	5	13	2
G20500037	2	3.1.1	UCH	Blood	18	23	19	410	23	30	25	21	23	19	498	21	17	22	19	21	6	21	22	20	7	21	21	23	22	21	21	23	21	22	25	29	22	26	22	22	21	20	22	0	25	37	21	23	22
G20500040	2	3.1.1	ILO	Blood	22	27	23	416	34	35	29	25	27	23	505	25	21	26	23	25	0	25	26	24	11	25	26	27	27	25	25	31	25	26	29	35	26	30	26	27	25	26	28	6	36	41	25	27	26
G20500568	2	3.1.1	OAU	Blood	14	18	15	426	28	35	20	23	16	15	506	14	22	15	14	14	36	14	15	15	30	14	15	16	15	14	14	28	21	15	18	34	15	35	15	15	22	13	15	25	0	42	14	4	15
G20500571	2	3.1.1	BUT	Blood	15	20	16	410	18	25	22	18	20	16	499	18	0	19	16	18	21	18	19	17	22	18	19	20	19	18	18	18	18	19	22	24	19	21	19	19	18	17	19	17	22	34	18	20	19
G20500572	2	3.1.1	BUT	Blood	15	20	16	401	18	25	22	18	20	16	488	18	0	19	16	18	21	18	19	17	22	18	19	20	19	18	18	18	18	19	22	24	19	20	19	19	18	17	19	17	22	34	18	20	19
G20500914	2	3.1.1	ILO	Blood	7	11	8	415	25	32	11	8	9	8	503	7	19	8	7	5	26	5	8	8	27	7	8	9	8	5	7	25	7	0	11	31	8	28	8	8	7	6	8	22	15	39	5	13	8
G20500915	2	3.1.1	ILO	Blood	6	10	5	417	26	33	10	7	0	5	506	6	20	5	6	8	27	8	7	1	28	6	5	0	5	8	6	26	6	9	8	32	5	29	1	5	6	3	5	23	16	40	8	14	5
G20500916	2	3.1.1	ILO	Blood	5	9	0	411	22	29	9	6	5	0	501	5	16	0	5	7	23	7	6	4	24	5	0	5	2	7	5	22	5	8	7	28	0	25	4	0	5	2	0	19	15	36	7	13	2
G20500918	2	3.1.1	ILO	Blood	8	12	7	420	28	35	12	9	8	7	509	8	22	7	8	10	29	10	9	7	30	8	7	8	7	10	8	28	8	11	0	34	7	31	7	7	8	5	7	25	18	42	10	16	7
G20500919	2	3.1.1	ILO	Blood	5	9	0	416	25	32	9	6	5	0	505	5	19	0	5	7	26	7	6	4	27	5	0	5	2	7	5	25	5	8	7	31	0	28	4	0	5	2	0	22	15	39	7	13	2
G20500920	2	3.1.1	ILO	Blood	12	16	13	416	28	34	16	13	14	13	505	12	20	13	12	12	27	12	13	13	28	12	13	14	14	12	12	28	12	13	16	33	13	29	13	14	12	13	15	23	4	40	12	0	13
G20500921	2	3.1.1	ILO	Blood	5	9	0	416	25	32	9	6	5	0	504	5	19	0	5	7	26	7	6	4	27	5	0	5	2	7	5	25	5	8	7	31	0	28	4	0	5	2	0	22	15	39	7	13	2
G20500922	2	3.1.1	ILO	Blood	5	9	2	417	25	32	9	6	5	2	505	5	19	2	5	7	26	7	6	4	27	5	2	5	2	7	5	25	5	8	7	31	2	28	4	2	5	2	2	22	15	39	7	13	0
G20500923	2	3.1.1	ILO	Blood	4	8	5	411	24	31	8	5	6	5	501	4	18	5	4	6	25	6	5	5	26	4	5	6	5	6	0	24	4	7	8	30	5	27	5	5	4	3	5	21	14	38	6	12	5
G20500924	2	3.1.1	ILO	Blood	35	40	36	431	40	47	42	38	40	36	521	38	34	39	36	38	41	38	39	37	42	38	39	40	39	38	38	40	38	39	42	46	39	35	39	39	38	37	39	37	42	0	38	40	39
G20500925	2	3.1.1	ILO	Blood	5	9	0	410	25	31	9	6	5	0	500	5	19	0	5	7	26	7	6	4	27	5	0	5	2	7	5	25	5	8	7	30	0	28	4	0	5	2	0	21	15	39	7	13	2
G20500926	2	3.1.1	ILO	Blood	5	9	2	417	25	32	9	7	5	2	505	5	19	2	5	7	27	7	6	4	27	5	2	5	0	7	5	25	5	8	7	31	2	28	4	2	6	2	2	22	15	39	7	14	2
G20500928	2	3.1.1	ILO	Blood	5	9	0	420	25	32	10	8	5	0	507	5	19	0	5	7	28	7	6	4	27	5	0	5	2	7	5	25	6	8	7	31	0	29	4	0	7	2	0	22	15	39	7	15	2
G20500929	2	3.1.1	ILO	Blood	5	9	4	415	24	32	9	6	1	4	504	5	19	4	5	7	26	7	6	0	27	5	4	1	4	7	5	24	5	8	7	31	4	28	0	4	5	2	4	22	15	39	7	13	4
G20500930	2	3.1.1	ILO	Blood	5	9	0	408	22	29	9	6	5	0	498	5	16	0	5	7	23	7	6	4	24	5	0	5	2	7	5	22	5	8	7	28	0	25	4	0	5	2	0	19	15	36	7	13	2
G20500932	2	3.1.1	ILO	Blood	0	8	5	406	21	28	8	5	6	5	496	4	15	5	4	6	22	6	5	5	23	4	5	6	5	6	4	21	4	7	8	27	5	24	5	5	4	3	5	18	14	35	6	12	5
G20500934	2	3.1.1	ILO	Blood	5	9	4	410	23	30	9	6	1	4	499	5	17	4	5	7	24	7	6	0	25	5	4	1	4	7	5	23	5	8	7	29	4	26	0	4	5	2	4	20	15	37	7	13	4
G20500935	2	3.1.1	ILO	Blood	6	10	5	416	26	33	10	7	0	5	506	6	20	5	6	8	27	8	7	1	28	6	5	0	5	8	6	26	6	9	8	32	5	29	1	5	6	3	5	23	16	40	8	14	5
G20500936	2	3.1.1	ILO	Blood	5	9	0	415	25	32	9	7	5	0	505	5	19	0	5	7	27	7	6	4	27	5	0	5	2	7	5	25	5	8	7	31	0	28	4	0	6	2	0	22	15	39	7	14	2
G20500939	2	3.1.1	LUT	Cerebrospinal Fluid	8	0	9	418	30	35	0	9	10	9	508	8	22	9	8	10	29	10	9	9	30	8	9	10	9	10	8	29	8	11	12	36	9	31	9	9	8	8	10	25	20	42	10	16	9
G20500940	2	3.1.1	LUT	Cerebrospinal Fluid	8	0	9	412	26	33	0	9	10	9	502	8	20	9	8	10	27	10	9	9	28	8	9	10	9	10	8	26	8	11	12	32	9	29	9	9	8	7	9	23	18	40	10	16	9
[truncated: 2 more columns]
