# Supplementary material for: Genomic characterization of invasive typhoidal and non-typhoidal Salmonella in southwestern Nigeria
Source: PLoS Negl Trop Dis. 2022 Aug 26;16(8):e0010716. doi: 10.1371/journal.pntd.0010716 (PMC9455843; doi:10.1371/journal.pntd.0010716)
Supplement: S4 Table — (XLSX) [file pntd.0010716.s004.xlsx]

## Sheet: S4_Table
snp-dists	ST	Sentinel site	Specimen	Serovar	sentinel	G20501738	G18654019	G20500933	G20500917	G20500931	G18654002	G20500569	NZ_CP011394.1
G20501738	11	UCH	Blood	Enteritidis	UCH	0	33	27	27	26	33	44	1048
G18654019	11	UCH	Blood	Enteritidis	UCH	33	0	18	18	17	0	33	1077
G20500933	11	ILO	Blood	Enteritidis	ILO	27	18	0	0	1	18	29	1074
G20500917	11	ILO	Blood	Enteritidis	ILO	27	18	0	0	1	18	29	1074
G20500931	11	ILO	Blood	Enteritidis	ILO	26	17	1	1	0	17	28	1060
G18654002	11	UCH	Blood	Enteritidis	UCH	33	0	18	18	17	0	33	1086
G20500569	11	OAU	Blood	Enteritidis	OAU	44	33	29	29	28	33	0	1104
NZ_CP011394.1						1048	1077	1074	1074	1060	1086	1104	0
